# Supplementary material for: Taxifolin protects rat against myocardial ischemia/reperfusion injury by modulating the mitochondrial apoptosis pathway
Source: PeerJ. 2019 Jan 31;7:e6383. doi: 10.7717/peerj.6383 (PMC6360081; doi:10.7717/peerj.6383)
Supplement: Supplemental Information 1 [file peerj-07-6383-s001.xls]

## Sheet: dpdt max
Dp/dt max
Times		10	20	30	40	50	60	70	80	90	100	110	120
Control	K1	2544	2501	2609	2200	1950	1935	1987	1905	1900	1922	1880	1943
	K2	2773	2794	2631	2708	2799	2731	2512	2490	2302	2390	2221	2281
	K3	2066	2274	2200	2139	2196	2174	2118	1941	1927	1838	1821	1910
	K4	2611	2022	2245	2353	2263	1553	1900	2427	1857	2023	2110	2171
	K5	2104	2256	2256	2680	2378	2117	2114	2219	2033	2086	2014	2101
	K7	1870	2404	2267	2545	2241	2034	2158	2156	1903	2017	1986	2034
The average		2328	2375.17	2368	2437.5	2304.5	2090.67	2131.5	2189.67	1987	2046	2005.33	2073.33
I/R	M2	2484	2731	2684			1911	2001	1823	2002	1840	1702	1498
	M5	2263	2644	2631			2087	1767	1611	1746	1520	1485	1264
	M7	2781	3012	2970			1678	1795	1731	1614	1402	1667	1412
	M8	2390	2280	2311			1540	1680	1519	1484	1529	1414	1211
	M9	2538	2466	2511			1532	1720	1583	1622	1492	1485	1467
	M11	2761	2890	2761			2331	1818	1655	1698	1540	1369	1282
The average		2536.17	2670.5	2644.67	0	0	1846.5	1796.83	1653.67	1694.33	1553.83	1520.33	1355.67
TAX 15 μM	G2	2174	1800	1940			1630	1510	1802	2102	2060	1801	1791
	G4	2023	2306	2414			2283	2225	1846	1670	1401	1567	1867
	G5	2262	2240	2132			1870	1695	1814	2018	2001	1595	1758
	G7	2740	2936	2327			1936	1612	1840	2203	2090	1880	1720
	G8	2557	3110	3230			2572	2520	2422	1885	1849	1820	1812
	G9	2405	2949	2840			2439	2414	2064	1885	1725	1834	1830
The average		2360.17	2556.83	2480.5	0	0	2121.67	1996	1964.67	1960.5	1854.33	1749.5	1796.33
TAX 5 μM	D1	2392	2544	2240			1486	1965	1710	2014	1971	1641	1710
	D2	1944	2522	2653			2083	1811	1963	1833	1653	1571	1619
	D3	2292	2109	2031			1200	1751	1950	1537	1472	1376	1211
	D5	1783	1958	2050			2014	1945	2016	1338	1990	1825	1577
	D7	2521	2556	2487			1901	1872	1893	1851	1732	1620	1500
The average		2186.4	2337.8	2292.2	0	0	1736.8	1868.8	1906.4	1714.6	1763.6	1606.6	1523.4

## Sheet: dpdt min
Dp/dt min
Times		10	20	30	40	50	60	70	80	90	100	110	120
Control	K1	1544	1501	1609	1200	950	935	1087	1005	1000	1022	980	1043
	K2	1773	1794	1831	1608	1799	1831	1712	1690	1502	1590	1421	1481
	K3	1066	1274	1200	1139	1196	1174	1418	1241	1227	1138	1121	1210
	K4	1611	1022	1245	1153	1263	553	1000	1527	957	1123	1210	1271
	K5	1231	1348	1410	1290	1154	1098	1103	994	810	1034	940	1031
	K7	1002	950	1050	1067	976	950	960	900	841	889	930	891
The average		1371.17	1314.83	1390.83	1242.83	1223	1090.17	1213.33	1226.17	1056.17	1132.67	1100.33	1154.5
I/R	M2	1434	1681	1634			761	771	593	772	610	972	768
	M5	1213	1594	1581			837	837	981	816	790	755	866
	M7	1731	1962	1820			928	1065	1101	1084	972	1037	782
	M8	1340	1230	1261			990	1050	789	854	799	884	719
	M9	1188	1416	1461			882	990	853	992	862	755	737
	M11	1566	1590	1578			990	910	900	950	820	710	709
The average		1412	1578.83	1555.83	0	0	898	937.167	869.5	911.333	808.833	852.167	763.5
TAX 15 μM	G2	1214	840	640			1035	957	605	970	874	931	970
	G4	1063	1346	1454			1831	1412	1690	1323	1093	1013	1323
	G5	1302	1280	1172			1274	1318	1141	910	797	732	910
	G7	1780	1976	1367			1053	1000	927	976	1298	1150	976
	G8	1597	1550	2270			1198	1003	794	940	800	830	940
	G9	1845	1689	2280			1050	1060	1200	1223.8	1272.4	1291.2	1123.8
The average		1466.83	1446.83	1530.5	0	0	1240.17	1125	1059.5	1057.13	1022.4	991.2	1040.47
TAX 5 μM	D1	1332	1484	1180			826	925	970	874	931	801	870
	D2	1484	1462	1593			1123	1071	1323	1093	1013	931	879
	D3	1332	1049	1271			740	1011	910	797	732	836	891
	D5	1723	1898	1790			1054	1085	976	1298	1050	885	937
	D7	1541	1678	1620			970	1034	940	800	730	890	840
The average		1482.4	1514.2	1490.8	0	0	942.6	1025.2	1023.8	972.4	891.2	868.6	883.4

## Sheet: LVDP
LVDP
Times		10	20	30	40	50	60	70	80	90	100	110	120
Control	K1	74	80	86	86	83	80	80	76	78	75	79	77
	K2	68	69	75	74	77	80	79	74	78	73	74	70
	K3	71	80	83	84	82	78	78	72	76	74	78	76
	K4	83	84	92	90	91	90	89	89	86	87	87	85
	K5	90	98	100	103	100	102	99	95	96	90	94	90
	K7	61	67	70	70	69	68	68	60	66	64	64	60
The average		74.5	79.6667	84.3333	84.5	83.6667	83	82.1667	77.6667	80	77.1667	79.3333	76.3333
I/R	M2	76	88	92			85	70	74	72	61	65	59
	M5	65	73	78			60	58	51	55	55	49	48
	M7	65	70	74			63	60	56	60	53	58	48
	M8	61	65	70			65	60	62	52	51	60	56
	M9	89	96	102			88	69	71	65	63	58	53
	M11	60	69	75			69	65	60	56	52	49	46
The average		69.3333	76.8333	81.8333	0	0	71.6667	63.6667	62.3333	60	55.8333	56.5	51.6667
TAX 15 μM	G2	81	90	96			82	85	79	79	78	80	85
	G4	74	83	88			67	70	72	75	66	67	70
	G5	65	70	76			67	77	75	77	69	65	71
	G7	71	77	80			72	67	67	63	59	62	60
	G8	71	74	83			71	75	68	64	63	63	62
	G9	63	68	74			59	65	65	63	62	60	59
The average		70.8333	77	82.8333	0	0	69.6667	73.1667	71	70.1667	66.1667	66.1667	67.8333
TAX 5 μM	D1	80	87	92			83	79	77	74	71	69	68
	D2	71	76	78			62	60	60	58	55	55	53
	D3	99	100	104			94	90	84	80	80	78	77
	D5	66	75	80			70	61	60	52	56	48	47
	D7	70	79	82			68	68	55	53	47	49	46
The average		77.2	83.4	87.2	0	0	75.4	71.6	67.2	63.4	61.8	59.8	58.2

## Sheet: HR
Heart rate
Times		10	20	30	40	50	60	70	80	90	100	110	120
Control	K1	180	213	223	223	229	219	220	230	228	227	234	235
	K2	175	226	245	250	246	240	243	238	248	250	245	245
	K3	194	200	210	215	214	215	220	210	223	225	220	219
	K4	199	210	228	237	231	234	246	238	248	231	228	235
	K5	210	217	236	240	241	241	241	235	235	230	234	234
	K7	186	218	240	245	241	241	235	247	247	250	234	230
The average		190.667	214	230.333	235	233.667	231.667	234.167	233	238.167	235.5	232.5	233
I/R	M2	200	213	224			226	217	229	224	214	213	209
	M5	198	221	220			214	202	200	203	201	198	185
	M7	196	218	221			195	214	215	220	210	213	215
	M8	189	210	218			227	231	224	226	228	218	211
	M9	210	222	240			204	236	226	225	221	208	210
	M11	197	226	218			215	231	226	217	213	204	204
The average		198.333	218.333	223.5	0	0	213.5	221.833	220	219.167	214.5	209	205.667
TAX 15 μM	G2	230	257	273			260	264	239	243	240	241	238
	G4	204	219	230			243	248	232	225	225	221	220
	G5	200	210	213			220	230	215	212	212	209	210
	G7	218	231	248			246	238	234	235	240	236	235
	G8	200	216	206			221	215	216	220	213	212	212
	G9	237	241	250			255	247	236	238	243	235	237
The average		214.833	229	236.667	0	0	240.833	240.333	228.667	228.833	228.833	225.667	225.333
TAX 5 μM	D1	200	211	234			204	238	231	237	234	225	228
	D2	214	217	235			238	238	234	229	225	225	223
	D3	199	200	219			227	223	215	214	220	219	210
	D5	232	224	241			240	238	237	231	228	235	227
	D7	204	210	217			213	215	214	216	214	210	205
The average		209.8	212.4	229.2	0	0	224.4	230.4	226.2	225.4	224.2	222.8	218.6

## Sheet: RPP
Heart rate
Times		10	20	30	40	50	60	70	80	90	100	110	120
Control	K1	180	213	223	223	229	219	220	230	228	227	234	235
	K2	175	226	245	250	246	240	243	238	248	250	245	245
	K3	194	200	210	215	214	215	220	210	223	225	220	219
	K4	199	210	228	237	231	234	246	238	248	231	228	235
	K5	210	217	236	240	241	241	241	235	235	230	234	234
	K7	186	218	240	245	241	241	235	247	247	250	234	230
I/R	M2	200	213	224			226	217	229	224	214	213	209
	M5	198	221	220			214	202	200	203	201	198	185
	M7	196	218	221			225	214	215	220	210	213	215
	M8	189	210	218			227	231	224	226	228	218	211
	M9	210	222	240			234	236	226	225	221	208	210
	M11	197	226	218			225	231	226	217	213	204	204
TAX 15 μM	G2	230	257	273			260	264	239	243	240	241	238
	G4	204	219	230			243	248	232	225	225	221	220
	G5	200	210	213			220	230	215	212	212	209	210
	G7	218	231	248			246	238	234	235	240	236	235
	G8	200	216	206			221	215	216	220	213	212	212
	G9	237	241	250			255	247	236	238	243	235	237
TAX 5 μM	D1	200	211	234			244	238	231	237	234	225	228
	D2	214	217	235			238	238	234	229	225	225	223
	D3	199	200	219			227	223	215	214	220	219	210
	D5	232	224	241			240	238	237	231	228	235	227
	D7	204	210	217			213	215	214	216	214	210	205
LVDP
Control	K1	74	80	86	86	83	80	80	76	78	75	79	77
	K2	68	69	75	74	77	80	79	74	78	73	74	70
	K3	71	80	83	84	82	78	78	72	76	74	78	76
	K4	83	84	92	90	91	90	89	89	86	87	87	85
	K5	90	98	100	103	100	102	99	95	96	90	94	90
	K7	61	67	70	70	69	68	68	60	66	64	64	60
I/R	M2	76	88	92			85	70	74	72	61	65	59
	M5	65	73	78			60	58	51	55	55	49	48
	M7	65	70	74			63	60	56	60	53	58	48
	M8	61	65	70			65	60	62	52	51	60	56
	M9	89	96	102			88	69	71	65	63	58	53
	M11	60	69	75			69	65	60	56	52	49	46
TAX 15 μM	G2	81	90	96			82	85	79	79	78	80	85
	G4	74	83	88			67	70	72	75	66	67	70
	G5	65	70	76			67	77	75	77	69	65	71
	G7	71	77	80			72	67	67	63	59	62	60
	G8	71	74	83			71	75	68	64	63	63	62
	G9	63	68	74			59	65	65	63	62	60	59
TAX 5 μM	D1	80	87	92			83	79	77	74	71	69	68
	D2	71	76	78			62	60	60	58	55	55	53
	D3	99	100	104			94	90	84	80	80	78	77
	D5	66	75	80			70	61	60	52	56	48	47
	D7	70	79	82			68	68	55	53	47	49	46
RPP
Control	K1	13320	17040	19178	19178	19007	17520	17600	17480	17784	17025	18486	18095
	K2	11900	15594	18375	18500	18942	19200	19197	17612	19344	18250	18130	17150
	K3	13774	16000	17430	18060	17548	16770	17160	15120	16948	16650	17160	16644
	K4	16517	17640	20976	21330	21021	21060	21894	21182	21328	20097	19836	19975
	K5	18900	21266	23600	24720	24100	24582	23859	22325	22560	20700	21996	21060
	K7	11346	14606	16800	17150	16629	16388	15980	14820	16302	16000	14976	13800
The average		14292.8	17024.3	19393.2	19823	19541.2	19253.3	19281.7	18089.8	19044.3	18120.3	18430.7	17787.3
I/R	M2	15200	18744	20608	0	0	19210	15190	16946	16128	13054	13845	12331
	M5	12870	16133	17160	0	0	12840	11716	10200	11165	11055	9702	8880
	M7	12740	15260	16354	0	0	14175	12840	12040	13200	11130	12354	10320
	M8	11529	13650	15260	0	0	14755	13860	13888	11752	11628	13080	11816
	M9	18690	21312	24480	0	0	20592	16284	16046	14625	13923	12064	11130
	M11	11820	15594	16350	0	0	15525	15015	13560	12152	11076	9996	9384
The average		13808.2	16782.2	18368.7	0	0	16182.8	14150.8	13780	13170.3	11977.7	11840.2	10643.5
TAX 15 μM	G2	18630	23130	26208	0	0	21320	22440	18881	19197	18720	19280	20230
	G4	15096	18177	20240	0	0	16281	17360	16704	16875	14850	14807	15400
	G5	13000	14700	16188	0	0	14740	17710	16125	16324	14628	13585	14910
	G7	15478	17787	19840	0	0	17712	15946	15678	14805	14160	14632	14100
	G8	14200	15984	17098	0	0	15691	16125	14688	14080	13419	13356	13144
	G9	14931	16388	18500	0	0	15045	16055	15340	14994	15066	14100	13983
The average		15222.5	17694.3	19679	0	0	16798.2	17606	16236	16045.8	15140.5	14960	15294.5
TAX 5 μM	D1	16000	18357	21528	0	0	20252	18802	17787	17538	16614	15525	15504
	D2	15194	16492	18330	0	0	14756	14280	14040	13282	12375	12375	11819
	D3	19701	20000	22776	0	0	21338	20070	18060	17120	17600	17082	16170
	D5	15312	16800	19280	0	0	16800	14518	14220	12012	12768	11280	10669
	D7	14280	16590	17794	0	0	14484	14620	11770	11448	10058	10290	9430
The average		15951.6	17655.6	19897.8	0	0	17404.7	16649.3	15352.2	14574.3	14092.6	13585.3	13147.8
