# Supplementary material for: Taxifolin protects rat against myocardial ischemia/reperfusion injury by modulating the mitochondrial apoptosis pathway
Source: PeerJ. 2019 Jan 31;7:e6383. doi: 10.7717/peerj.6383 (PMC6360081; doi:10.7717/peerj.6383)
Supplement: Supplemental Information 2 [file peerj-07-6383-s002.xls]

## Sheet: LDH
LDH
	Blank well		Standard well				1	2	3	4	5	6	7	8	9	10	11	12			1	2	3	4	5	7	8	9	10	11	12
					1	A	0.089	0.105	0.31	0.298	0.147	0.189	0.125	0.141	0.118	0.148	0.127	0.174	450	A	0.073	0.13	0.17	0.116	0.115	0.477	0.249	0.13	0.477	0.249	0.13
OD value	0.089		0.31		2	B	0.144	0.133	0.177	0.171	0.133	0.121	0.147	0.123	0.11	0.146	0.145	0.177	450	B	0.157	0.231	0.423	0.155	0.135	0.174	0.205	0.243	0.144	0.115	0.171
	0.105		0.298		3	C	0.182	0.183	0.148	0.196	0.107	0.124	0.115	0.159	0.144	0.126	0.135	0.129	450	C	0.159	0.175	0.262	0.143	0.151	0.331	0.316	0.132	0.234	0.129	0.171
	0.128		0.304		4	D	0.472	0.396	0.508	0.134	0.182	0.124	0.124	0.128	0.146	0.141	0.149	0.123	450	D	0.132	0.147	0.169	0.111	0.123	0.243	0.115	0.496	0.126	0.121	0.156
average OD value	0.107333		0.304		5	E	0.154	0.153	0.172	0.203	0.133	0.159	0.18	0.129	0.117	0.139	0.12	0.095	450	E	0.156	0.19	0.211	0.109	0.121	0.207	0.229	0.147	0.142	0.044	0.078
Standard OD-Blank OD	0.196667				6	F	0.051	0.156	0.202	0.064	0.056	0.143	0.153	0.062	0.138	0.137	0.217	0.161	450	F	0.188	0.176	0.187	0.132	0.045	0.05	0.061	0.063	0.062	0.055	0.061
					7	G	0.155	0.194	0.469	0.591	0.13	0.159	0.174	0.113	0.121	0.139	0.135	0.15	450
					8	H	0.164	0.163	0.148	0.148	0.17	0.125	0.253	0.305	0.281	0.144	0.165	0.138	450
Control group		K1				K2				K3				K4				K5				K6
Point of time		120	90	63	25	120	90	63	25	120	90	63	25	120	90	63	25	120	90	63	25	120	90	63	25
Determination well OD value		0.147	0.189	0.147	0.174	0.144	0.153	0.177	0.171	0.182	0.183	0.148	0.196	0.144	0.146	0.185	0.172	0.232	0.201	0.208	0.134	0.157	0.159	0.23	0.203
Controlled hole OD value		0.108	0.148	0.115	0.141	0.103	0.121	0.137	0.123	0.127	0.124	0.115	0.159	0.11	0.116	0.135	0.129	0.182	0.134	0.154	0.108	0.12	0.113	0.172	0.169
Determination-Controlled OD		0.039	0.041	0.032	0.033	0.041	0.032	0.04	0.048	0.055	0.059	0.033	0.037	0.034	0.03	0.05	0.043	0.05	0.067	0.054	0.026	0.037	0.046	0.058	0.034
A16 /0.197		0.19797	0.208122	0.162437	0.167513	0.208122	0.162437	0.203046	0.243655	0.279188	0.299492	0.167513	0.187817	0.172589	0.152284	0.253807	0.218274	0.253807	0.340102	0.274112	0.13198	0.187817	0.233503	0.294416	0.172589
LDH activity		39.5939	41.6244	32.4873	33.5025	41.6244	32.4873	40.6091	48.731	55.8376	59.8985	33.5025	37.5635	34.5178	30.4569	50.7614	43.6548	50.7614	68.0203	54.8223	26.3959	37.5635	46.7005	58.8832	34.5178
I/R group		M5				M7				M8				M9				M11				M12
Point of time		120	90	63	25	120	90	63	25	120	90	63	25	120	90	63	25	120	90	63	25	120	90	63	25
Determination well OD value		0.146	0.241	0.149	0.123	0.156	0.256	0.202	0.094	0.168	0.189	0.217	0.161	0.195	0.194	0.229	0.191	0.177	0.197	0.158	0.132	0.253	0.275	0.201	0.232
Controlled hole OD value		0.077	0.159	0.112	0.095	0.061	0.163	0.153	0.062	0.091	0.117	0.155	0.14	0.118	0.129	0.174	0.153	0.118	0.113	0.101	0.114	0.174	0.185	0.138	0.199
Determination-Controlled OD		0.069	0.082	0.037	0.028	0.095	0.093	0.049	0.032	0.077	0.072	0.062	0.021	0.077	0.065	0.055	0.038	0.059	0.084	0.057	0.018	0.079	0.09	0.063	0.033
A16 /0.197		0.350254	0.416244	0.187817	0.142132	0.482234	0.472081	0.248731	0.162437	0.390863	0.365482	0.314721	0.106599	0.390863	0.329949	0.279188	0.192893	0.299492	0.426396	0.28934	0.0913706	0.401015	0.456853	0.319797	0.167513
LDH activity		70.0508	83.2487	37.5635	28.4264	96.4467	94.4162	49.7462	32.4873	78.1726	73.0964	62.9442	21.3198	78.1726	65.9898	55.8376	38.5787	59.8985	85.2792	57.868	18.2741	80.203	91.3706	63.9594	33.5025
TAX 15 μM group		G2				G4				G5				G6				G8				G9
Point of time		120	90	63	25	120	90	63	25	120	90	63	25	120	90	63	25	120	90	63	25	120	90	63	25
Determination well OD value		0.19	0.13	0.17	0.231	0.477	0.24	0.13	0.225	0.157	0.231	0.243	0.238	0.178	0.205	0.243	0.194	0.159	0.175	0.232	0.188	0.301	0.216	0.171	0.176
Controlled hole OD value		0.116	0.08	0.123	0.185	0.417	0.171	0.08	0.193	0.105	0.165	0.191	0.211	0.14	0.145	0.181	0.174	0.113	0.101	0.173	0.15	0.254	0.149	0.132	0.143
Determination-Controlled OD		0.074	0.05	0.047	0.046	0.06	0.069	0.05	0.032	0.052	0.066	0.052	0.027	0.038	0.06	0.062	0.02	0.046	0.074	0.059	0.038	0.047	0.067	0.039	0.033
A16 /0.197		0.375635	0.253807	0.238579	0.233503	0.304569	0.350254	0.253807	0.162437	0.263959	0.335025	0.263959	0.137056	0.192893	0.304569	0.314721	0.101523	0.233503	0.375635	0.299492	0.192893	0.238579	0.340102	0.19797	0.167513
LDH activity		75.1269	50.7614	47.7157	46.7005	60.9137	70.0508	50.7614	32.4873	52.7919	67.0051	52.7919	27.4112	38.5787	60.9137	62.9442	20.3046	46.7005	75.1269	59.8985	38.5787	47.7157	68.0203	39.5939	33.5025
TAX 5 μM group		D1				D2				D3				D5				D7
Point of time		120	90	63	25	120	90	63	25	120	90	63	25	120	90	63	25	120	90	63	25
Determination well OD value		0.149	0.17	0.169	0.15	0.203	0.121	0.196	0.267	0.156	0.19	0.201	0.206	0.207	0.22	0.147	0.135	0.188	0.176	0.157	0.112
Controlled hole OD value		0.101	0.103	0.123	0.132	0.136	0.065	0.156	0.232	0.104	0.121	0.138	0.184	0.142	0.144	0.078	0.096	0.117	0.095	0.096	0.071
Determination-Controlled OD		0.048	0.067	0.046	0.018	0.067	0.056	0.04	0.035	0.052	0.069	0.063	0.022	0.065	0.076	0.069	0.039	0.071	0.081	0.061	0.041
A16 /0.197		0.243655	0.340102	0.233503	0.0913706	0.340102	0.284264	0.203046	0.177665	0.263959	0.350254	0.319797	0.111675	0.329949	0.385787	0.350254	0.19797	0.360406	0.411168	0.309645	0.208122
LDH activity		48.731	68.0203	46.7005	18.2741	68.0203	56.8528	40.6091	35.533	52.7919	70.0508	63.9594	22.335	65.9898	77.1574	70.0508	39.5939	72.0812	82.2335	61.9289	41.6244
		25 Min						Mean	SD	63 Min						Mean	SD	90 Min						Mean	SD	120 Min						Mean	SD
Control group (K)		33.5	48.73	37.5	43.73	26.091	34.13	37.2802	8.02693	32.49	40.61	33.5025	50.76	54.82	58.88	45.1771	11.2253	41.6244	32.49	59.8985	30.46	68.02	46.7	46.5321	14.9666	39.59	41.1776	55.84	34	50	37.3	42.9846	8.2741
I/R group (M)		28.43	32.03	21.17	38	18.27	33.5	28.5667	7.56401	37.56	49.7462	62.2487	55.84	57.78	63.1777	54.3921	9.56442	83.25	94.2	73.1	65.99	85.28	91.37	82.1983	10.8097	70.05	96.45	78	78	59.9	80.7	77.1833	12.1203
TAX 15 μM group (G)		46.7	32.49	27.41	20.3	38.58	33.5	33.1633	9.0743	47.72	50.76	52.79	62.94	59.9	39.5939	52.284	8.43802	50.76	70.05	67.01	60.91	75.13	68.02	65.3133	8.4876	75	60	52.03	38.46	46.24	47	53.1217	12.8605
TAX 5 μM group (D)		18.27	35.53	22.34	39.75	41.62		31.502	10.5553	46.7	40.61	63.96	70.05	61.93		56.65	12.4213	68.02	56.85	70	77	82		70.774	9.57663	48.73	68.02	52.79	65	72.08		61.324	10.0683
Times	25	63	90	120		SD
Control group (K)	37.2814	43.3119	46.53	42.8227		8.02693	11.2253	14.9666	8.2741
I/R group (M)	28.73	54.39	81.86	76.6567		7.56401	9.56442	10.8097	12.1203
TAX 5 μM group (D)	31.502	63.97	71.82	61.03		9.0743	8.43802	8.4876	12.8605
TAX 15 μM group (G)	33.1633	53.9182	66.075	53.12		10.5553	12.4213	9.57663	10.0683
		25	63	90	120
	1	33.5	32.49	41.62	39.59
	1	48.73	40.61	32.49	41.1776
	1	37.5	33.5025	59.9	55.84
	1	43.31	50.76	30.46	34
	1	6.09	54.82	68.02	50
	1	54.13	58.88	46.7	37.3
	2	28.43	37.56	83.25	70.05
	2	32.03	49.75	94.2	96.45
	2	21.17	62.25	73.1	78
	2	38	55.84	65.99	78
	2	18.27	57.78	85.28	59.9
	2	33.5	63.18	91.37	80.7
	3	46.7	47.72	50.76	75
	3	32.49	50.76	70.05	60
	3	27.41	52.79	67.01	52.03
	3	20.3	62.94	60.91	38.46
	3	38.58	59.9	75.13	46.24
	3	33.5	39.5939	68.02	47
	3
	4	18.27	46.7	68.02	48.73
	4	35.53	40.61	56.85	68.02
	4	22.34	63.96	70	52.79
	4	39.75	70.05	77	65
	4	41.62	61.93	82	72.08

## Sheet: CK-MB
CK-MB
group	serial number	Microplate method									Microplate method
		25 min/OD value		63 min/OD value		90 min/OD value		120 min/OD value			25 min		63 min		90 min		120 min
		Measuring wells	Control wells	Measuring wells	Control wells	Measuring wells	Control wells	Measuring wells	Control wells		Measuring - Control	CK activity U/L	Measuring - Control	CK activity U/L	Measuring - Control	CK activity U/L	Measuring - Control	CK activity U/L
Control group	K1	0.34	0.311	0.325	0.287	0.481	0.453	0.365	0.321		0.029	144.424	0.038	211.466	0.028	136.975	0.044	256.16
	K2	0.332	0.317	0.344	0.308	0.436	0.396	0.429	0.375		0.015	40.1365	0.036	196.568	0.04	226.364	0.054	330.651
	K3	0.338	0.312	0.401	0.366	0.472	0.425	0.317	0.285		0.026	122.077	0.035	189.119	0.047	278.508	0.032	166.771
	K4	0.195	0.181	0.259	0.231	0.185	0.138	0.208	0.175		0.014	32.6874	0.028	136.975	0.047	278.508	0.033	174.22
	K5	0.21	0.184	0.248	0.21			0.186	0.157		0.026	122.077	0.038	211.466	0		0.029	144.424
	K7	0.198	0.178	0.204	0.182			0.24	0.207		0.02	77.382	0.022	92.2802	0		0.033	174.22
											Mean	179.594		172.979		230.089		207.741
											SD	42.7197		43.9469		57.8206		65.0465
I/R group	M2	0.401	0.367	0.372	0.345	0.398	0.319	0.443	0.387		0.034	181.669	0.027	129.526	0.079	516.879	0.056	345.55
	M5	0.361	0.33	0.294	0.253	0.392	0.313	0.361	0.305		0.031	159.322	0.041	233.813	0.079	516.879	0.056	345.55
	M7	0.402	0.359	0.359	0.321	0.365	0.298	0.337	0.275		0.043	248.711	0.038	211.466	0.067	427.49	0.062	390.244
	M8	0.348	0.302	0.304	0.261	0.378	0.326	0.355	0.297		0.046	271.059	0.043	248.711	0.052	315.753	0.058	360.448
	M9	0.219	0.199	0.222	0.189	0.243	0.174	0.237	0.171		0.02	77.382	0.033	174.22	0.069	442.388	0.066	420.041
	M11	0.211	0.182	0.291	0.247	0.423	0.351	0.259	0.218		0.029	144.424	0.044	256.16	0.072	464.735	0.041	233.813
	M12	0.253	0.212	0.26	0.211			0.265	0.195		0.041	233.813	0.049	293.406	0		0.07	449.837
											Mean	188.054		221.043		383.446		363.64
											SD	62.8844		50.7905		67.9553		64.1855
TAX 15 μM group	G2	0.342	0.318	0.332	0.301	0.321	0.286	0.328	0.281		0.024	107.178	0.031	159.322	0.035	189.119	0.047	278.508
	G4	0.316	0.282	0.347	0.304	0.386	0.331	0.293	0.257		0.034	181.669	0.043	248.711	0.055	338.1	0.036	196.568
	G5	0.394	0.369	0.355	0.316	0.411	0.352	0.319	0.284		0.025	114.628	0.039	218.915	0.059	367.897	0.035	189.119
	G6	0.385	0.361	0.364	0.328	0.347	0.297	0.284	0.251		0.024	107.178	0.036	196.568	0.05	300.855	0.033	174.22
	G8	0.225	0.202	0.277	0.251	0.368	0.308	0.256	0.223		0.023	99.7293	0.026	122.077	0.06	375.346	0.033	174.22
	G9	0.267	0.241	0.261	0.231			0.215	0.172		0.026	122.077	0.03	151.873	0		0.043	248.711
	G10	0.216	0.204	0.223	0.186			0.239	0.182		0.012	17.7892	0.037	204.017	0		0.057	352.999
											Mean	160.768		185.926		314.263		230.621
											SD	44.5169		40.3819		67.8482		61.9226
TAX 5 μM group	D1	0.299	0.277	0.323	0.286	0.306	0.263				0.022	92.2802	0.037	204.017	0.043	248.711	0
	D2	0.375	0.338	0.342	0.295	0.325	0.259	0.255	0.217		0.037	204.017	0.047	278.508	0.066	420.041	0.038	211.466
	D3	0.361	0.335	0.331	0.295	0.364	0.322	0.238	0.189		0.026	122.077	0.036	196.568	0.042	241.262	0.049	293.406
	D3	0.191	0.17	0.243	0.191	0.227	0.174	0.215	0.161		0.021	84.8311	0.052	315.753	0.053	323.202	0.054	330.651
	D5	0.183	0.155	0.24	0.204			0.197	0.161		0.028	136.975	0.036	196.568	0		0.036	196.568
	D7	0.187	0.161	0.201	0.158			0.188	0.137		0.026	122.077	0.043	248.711	0		0.051	308.304
											Mean	127.043		240.021		308.304		268.079
											SD	38.8656		45.3961		72.0294		53.84
Times	25	63	90	120		SD
Control group (K)	179.594	172.979	230.089	207.741		42.7197	43.9469	57.2176	65.0465
I/R group (M)	188.054	221.043	383.446	363.64		62.6508	50.7905	67.4394	64.1855
TAX 5 μM group (D)	127.043	240.021	308.304	268.079		38	45.3961	72	53
TAX 15 μM group (G)	160.768	185.926	314.263	230.621		44.5169	40.3819	67.8482	61.9226
		K	SD	M	SD	D	SD	G	SD
		179.594	42.7197	188.545	62.6508	127.42	38.6822	160.768	44.5169
		172.979	43.9469	221.043	50.7905	240.021	45.3961	185.926	40.3819
		230.58	57.2176	383.371	67.4394	308	72.4639	314.263	67.8482
		207.741	65.0465	363.64	64.1855	268	53.3629	230.621	61.9226

## Sheet: SOD
SOD
	1	2	3	4	5	6	7	8	9	10	11	12
A	0.306	0.225	0.23	0.093	0.252	0.074	0.338	0.068	0.512	0.652	0.734	0.907
B	0.921	0.064	0.061	0.484	0.411	0.437	0.387	0.354	0.441	0.422	0.42	0.4
C	0.415	0.392	0.365	0.359	0.337	0.478	0.456	0.485	0.409	0.372	0.372	0.44
D	0.562	0.539	0.497	0.428	0.359		0.052	0.051	0.051	0.053	0.053	0.05
E	0.05	0.054	0.058	0.056	0.05	0.057	0.055	0.05	0.051	0.054	0.044	0.049
F	0.051	0.052	0.05	0.058	0.053	0.049	0.051	0.051	0.049	0.052	0.051	0.051
G	0.055	0.05	0.054	0.052	0.053	0.049	0.053	0.051	0.052	0.047	0.048	0.051
H	0.055	0.054	0.048	0.047	0.059	0.048	0.049	0.045	0.051	0.056	0.053	0.051
10% tissue homogenate was diluted 40 times with normal saline and then measured
Control well OD value	0.921
Control blank well OD value	0.064
Determination blank well OD value	0.061
Control-Control blank (OD)	0.857
									Mean		SD
Control group OD value	0.262	0.337	0.365	0.437	0.344	0.359
Inhibition rate	0.765461	0.677946	0.645274	0.56126	0.669778	0.652275
Total protein concentration (mg/ml)	0.106711	0.122427	0.098557	0.115215	0.121716	0.111425
SOD activity (U/mgprot)	172.158	132.902	157.133	116.914	132.067	140.494			141.945		19.7559
I/R group OD value	0.587	0.542	0.475	0.535	0.602	0.597	0.541	0.641
Inhibition rate	0.386231	0.43874	0.516919	0.446908	0.368728	0.374562	0.439907	0.323221
Total protein concentration (mg/ml)	0.127496	0.125139	0.13064	0.128853	0.149854	0.134999	0.120069	0.130284
SOD activity (U/mgprot)	72.7043	84.1444	94.964	83.2407	59.054	66.5893	87.9307	59.5412	76.0211		13.513
TAX 15 μM group OD value	0.478	0.456	0.485	0.409	0.372	0.372	0.44
Inhibition rate	0.513419	0.53909	0.505251	0.593932	0.637106	0.637106	0.55776
Total protein concentration (mg/ml)	0.111565	0.136571	0.0917806	0.153072	0.157787	0.15543	0.129499
SOD activity (U/mgprot)	110.447	94.7359	132.12	93.1218	96.9061	98.3759	103.37		104.154		13.6542
TAX 5 μM group OD value	0.572	0.549	0.597	0.348	0.329
Inhibition rate	0.403734	0.430572	0.374562	0.665111	0.687281
Total protein concentration (mg/ml)	0.0876065	0.0960349	0.090209	0.107496	0.115354
SOD activity (U/mgprot)	110.604	107.604	99.6519	148.495	142.992				121.869		22.2436
Group	Control	I/R	TAX 5 μM	TAX 15 μM
SOD activity (U/mgprot)	141.925	76	104.154	121.876
SD	19.7559	13.513	13.6542	22.2436

## Sheet: GSH-PX
GSH-PX
10% tissue homogenate was diluted 20 times with normal saline and then measured
Blank tube OD value	0.066	0.068
Standard tube OD value	0.14	0.144
Standard - blank (OD)	0.075
										Mean	SD
Control group OD value (Nonenzymatic tube)	0.352	0.337	0.365	0.417	0.454	0.339
Control group OD value (Enzyme tube)	0.171	0.145	0.167	0.174	0.189	0.204
Total protein concentration (mg/ml)	0.401353	0.454298	0.431502	0.528568	0.694757	0.398412
GSH-PX activity (U/mgprot)	601.299	563.507	611.816	612.977	508.571	451.794				558.327	65.6445
I/R OD value (Nonenzymatic tube)	0.352	0.361	0.341	0.326	0.35	0.257	0.341	0.341
Control group OD value (Enzyme tube)	0.271	0.243	0.254	0.198	0.238	0.187	0.26	0.234
Total protein concentration (mg/ml)	0.450621	0.491801	0.482241	0.541069	0.472682	0.402824	0.524156	0.430284
GSH-PX activity (U/mgprot)	239.669	319.913	240.543	315.425	315.928	231.698	206.045	331.564		275.098	50.13
TAX 5 μM OD value (Nonenzymatic tube)	0.368	0.316	0.385	0.329	0.342
Control group OD value (Enzyme tube)	0.225	0.219	0.239	0.167	0.167
Total protein concentration (mg/ml)	0.499154	0.548423	0.488859	0.420472	0.597691
GSH-PX activity (U/mgprot)	381.979	235.828	398.206	513.708	390.391					384.023	98.775
TAX 15 μM OD value (Nonenzymatic tube)	0.392	0.342	0.378	0.36	0.303	0.372
Control group OD value (Enzyme tube)	0.23	0.193	0.145	0.156	0.173	0.213
Total protein concentration (mg/ml)	0.372674	0.387381	0.541069	0.557247	0.385175	0.527833
GSH-PX activity (U/mgprot)	579.594	512.845	574.172	488.114	450.011	401.642				501.063	69.727
Group	Control	I/R	TAX 5 μM	TAX 15 μM
GSH-PX activity (U/mgprot)	556	276	380	500
SD	63.49	46.983	44.388	71.129

## Sheet: MDA
group	OD value
Blank tube	0.039	0.04	0.0395
Standard tube	0.083	0.08	0.0815
control tube	0.048	0.049	0.0485
Control group	0.056	0.055	0.053	0.054	0.057	0.053
I/R group	0.068	0.065	0.061	0.065	0.059	0.06	0.05729	0.0615
TAX 15 μM group	0.052	0.058	0.052	0.0577	0.059	0.0569	0.0561
TAX 5 μM group	0.057	0.052	0.055	0.053	0.056
	Content of MDA (nmol/ml)
Control group	1.78571	1.54762	1.07143	1.30952	2.02381	1.07143
I/R group	4.64286	3.92857	2.97619	3.92857	2.5	2.7381	2.09286	2.61905
TAX 15 μM group	0.833333	2.2619	0.833333	2.19048	2.5	1.52381	1.33333
TAX 5 μM group	2.02381	0.833333	1.54762	1.07143	1.78571
	Total protein concentration (mg/ml)
Control group	0.116711	0.132427	0.12557	0.145215	0.161716	0.111425
I/R group	0.107496	0.115139	0.11064	0.139885	0.109854	0.114999	0.0912007	0.125284
TAX 15 μM group	0.0815653	0.136571	0.0817806	0.123072	0.157787	0.13543	0.129499
TAX 5 μM group	0.126065	0.0603489	0.090209	0.107496	0.0765354
	Content of MDA (nmol/mgprot)									Add	Mean	SD
Control group	15.3004	11.6866	8.53254	9.01786	12.5146	9.61566				66.6676	11.1113	2.34939
I/R group	43.1908	34.1202	26.8999	28.0842	22.7575	23.8097	22.9478	20.9048		222.715	27.8394	6.98335
TAX 15 μM group	10.2168	16.5621	10.1899	17.7983	15.8441	11.2517	10.2961			92.1589	13.1656	3.15369
TAX 5 μM group	16.0537	13.8086	17.1559	9.96711	23.3319					80.3172	16.0634	4.38801

## Sheet: Cyt-c
		1	2	3	4
	A	0.064	0.069	0.074	0.103	450
	B	0.113	0.133	0.125	0.123	450
	C	0.124	0.119	0.112	0.126	450
	D	0.103	0.113	0.111	0.1	450
	E	0.099	0.096	0.084	0.11	450
	F	0.106	0.114	0.113	0.118	450
	G	0.123	0.116	0.113	0.114	450
	H	0.12	0.115			450
Standard concentration		64	32	16	8	4	0
OD value		0.064	0.069	0.074	0.103	0.113	0.133
Group	OD value
Control	0.125	0.123	0.124	0.119	0.112	0.126				Standard concentration		16	8	4	0
I/R	0.103	0.113	0.111	0.1	0.099	0.096	0.084			OD value		0.074	0.103	0.113	0.133
TAX 5 μM	0.11	0.106	0.114	0.113	0.118
TAX 15 μM	0.123	0.116	0.113	0.114	0.12	0.115
空白孔	0.102
Group	Content of Cyt-c (ng/ml)								Mean	SD
Control	1.61111	2.16667	1.88889	3.27778	5.22222	1.33333			2.58333	1.32976
I/R	7.72222	4.94444	5.5	8.55556	8.83333	9.66667	13		8.31746	1.73966
TAX 5 μM	5.77778	6.88889	4.66667	4.94444	3.55556				5.16667	1.11665
TAX 15 μM	2.16667	4.11111	4.94444	4.66667	3	4.38889			3.87963	0.981001
Group	Total protein concentration (mg/ml)
Control	0.401353	0.454298	0.431502	0.528568	0.694757	0.398412
I/R	0.450621	0.491801	0.482241	0.541069	0.472682	0.402824	0.524156
TAX 5 μM	0.499154	0.548423	0.488859	0.420472	0.597691
TAX 15 μM	0.372674	0.387381	0.541069	0.557247	0.385175	0.527833
Group	Content of Cyt-c (ng/mgprot)								Mean	SD
Control	4.0142	4.76926	4.37747	6.20124	7.51662	3.34662			5.03757	1.40914
I/R	17.1368	10.0538	11.4051	15.8123	18.6877	23.9973	24.8018		17.4135	4.63285
TAX 5 μM	11.5751	12.5613	9.54603	11.7593	5.94882				10.2781	2.38192
TAX 15 μM	5.81383	10.6126	9.13828	8.37451	7.78866	8.31492			8.34046	1.44275

## Sheet: Bcl-2
		6	7
	A	3.598	3.957	450
	B	3.514	3.393	450
	C	2.524	1.592	450
	D	1.638	0.901	450
	E	1.098	0.305	450
	F	0.763	0.253	450
	G	0.56	0.21	450
	H	0.044	0.163	450
	OD value	concentration pg/mL
	3.393	2500
	1.592	1250
	0.901	625
	0.305	312
	0.253	156
	0.21	78
	0.163	0
Exploration of optimum sample concentration
OD value	Concentration
3.598	0.5
3.514	0.25
2.524	0.125
1.638	0.0625
1.098	0.03125
0.763	0.015625
0.56	0.0078125
Conclusion: the tissue homogenate of rats is diluted 16 times before retesting. Total protein quantitation was determined according to previous experiments, also diluted 16 times to determine the concentration.
date	2018-04-04			group	OD
7	8	9		Control	1.647	1.793	1.936	1.41	1.824	2.079
1.647	1.793	1.936		I/R	0.727	1.031	0.643	0.824	1.105	0.763	0.753
1.41	1.824	2.079		TAX 5 μM	1.371	0.8	0.887	1.138	1.354
0.727	1.031	0.643		TAX 15 μM	1.473	1.653	1.882	1.238	1.474	1.475
0.824	1.105	0.763
					Content of Bcl2 protein ( pg/ml)
0.753	1.371	0.8		Control	1221.48	1330.39	1437.06	1044.69	1353.51	1543.73
0.887	1.138	1.354		I/R	535.217	761.983	472.558	607.573	817.182	562.071	554.611
1.473	1.653	1.882		TAX 5 μM	1015.6	589.67	654.567	841.798	1002.92
1.238	1.474	1.475		TAX 15 μM	1091.69	1225.96	1396.78	916.392	1092.43	1093.18
					Total protein concentration (mg/ml)
				Control	0.401353	0.454298	0.431502	0.528568	0.694757	0.398412
				I/R	0.450621	0.491801	0.482241	0.541069	0.472682	0.402824	0.524156
				TAX 5 μM	0.499154	0.548423	0.488859	0.420472	0.597691
				TAX 15 μM	0.372674	0.387381	0.541069	0.557247	0.385175	0.527833
													pg/mgprot		ng/mgprot
					Content of Bcl2 protein (pg/mgprot)								Mean	SD	Mean	SD
				Control	3043.41	2928.45	3330.36	1976.46	1948.18	3874.71			2850.26	695.303	2.85026	0.695303
				I/R	1187.73	1549.37	979.92	1122.91	1728.82	1395.33	1058.1		1288.88	256.132	1.28888	0.256132
				TAX 5 μM	2034.65	1075.21	1338.97	2002.03	1677.99				1625.77	373.323	1.62577	0.373323
				TAX 15 μM	2929.33	3164.73	2581.51	1644.5	2836.2	2071.07			2537.89	524.899	2.53789	0.524899

## Sheet: Bax
		1	2	3	4	5	6	7	8	9	10	11	12
	A	0	0	0	1.426	1.373	1.524	1.191	0	0	0	0	0	450
	B	0	0	0	1.216	1.349	3.309	2.505	0	0	0	0	0	450
	C	0	0	0	3.773	2.699	3.478	2.405	0	0	0	0	0	450
	D	0	0	0	3.486	2.533	2.343	2.084	0	0	0	0	0	450
	E	0	0	0	3.025	2.785	2.261	1.932	0	0	0	0	0	450
	F	0	0	0	1.389	1.859	1.446	2.198	0	0	0	0	0	450
	G	0	0	0	2.773	1.203	0.682	0.283	0	0	0	0	0	450
	H	0	0	0	0.469	0.439	0.382	0.342	0	0	0	0	0	450
	800	400	200	100	50	25	12.5	0
	2.773	1.203	0.682	0.283	0.469	0.439	0.382	0.342
Group	OD Value
Control	1.426	1.373	1.524	1.191	1.216	1.349
I/R	3.309	2.505	3.773	2.699	3.478	2.405	3.486
TAX 5 μM	2.533	2.343	2.084	3.025	2.785
TAX 15 μM	2.261	1.932	1.389	1.859	1.446	2.198
Group	Content of Bax protein ( pg/ml)
Control	431.429	416.286	459.429	364.286	371.429	409.429
I/R	969.429	739.714	1102	795.143	1017.71	711.143	1020
TAX 5 μM	747.714	693.429	619.429	888.286	819.714
TAX 15 μM	670	576	420.857	555.143	437.143	652
Group	Total protein concentration (mg/ml)
Control	0.401353	0.454298	0.431502	0.528568	0.694757	0.398412
I/R	0.450621	0.491801	0.482241	0.541069	0.472682	0.402824	0.524156
TAX 5 μM	0.499154	0.548423	0.488859	0.420472	0.597691
TAX 15 μM	0.372674	0.387381	0.541069	0.557247	0.385175	0.527833
									pg/mgprot		ng/mgprot
Group	Content of Bax protein (pg/mgprot)								Mean	SD	Mean	SD
Control	1074.94	916.327	1064.72	689.193	534.617	1027.65			884.574	204.456	0.884574	0.204456
I/R	2151.32	1504.09	2285.16	1469.58	2153.06	1765.39	1945.98		1896.37	301.827	1.89637	0.301827
TAX 5 μM	1497.96	1264.41	1267.09	2112.59	1371.47				1502.7	316.704	1.5027	0.316704
TAX 15 μM	1797.82	1486.91	777.825	996.224	1134.92	1235.24			1238.15	330.706	1.23815	0.330706

## Sheet: BCA protein quantification
		1	2	3	4	5	6	7	8	9	10	11	12
	A	0.659	0.731	0.7	0.832	1.058	0.655	0.063	0.045	0.047	0.045	0.046	0.044	562
	B	0.726	0.782	0.769	0.849	0.756	0.661	0.826	0.048	0.049	0.046	0.045	0.046	562
	C	0.792	0.859	0.778	0.685	0.926	0.047	0.047	0.05	0.053	0.046	0.048	0.049	562
	D	0.051	0.049	0.046	0.055	0.052	0.052	0.05	0.049	0.046	0.047	0.046	0.046	562
	E	0.62	0.64	0.849	0.871	0.637	0.831	0.047	0.046	0.067	0.049	0.049	0.048	562
	F	0.781	0.667	0.529	0.387	0.243	0.182	0.145	0.052	0.052	0.049	0.046	0.07	562
	G	0.047	0.047	0.047	0.048	0.048	0.046	0.046	0.047	0.048	0.045	0.048	0.066	562
	H	0.048	0.047	0.047	0.048	0.048	0.047	0.047	0.048	0.048	0.047	0.06	0.05	562
Standard concentration mg/ml	0.5	0.4	0.3	0.2	0.1	0.05	0.025
OD value	0.781	0.667	0.529	0.387	0.243	0.182	0.145
The sample is diluted 16 times
Group	OD Value
Control	0.659	0.731	0.7	0.832	1.058	0.655
I/R	0.726	0.782	0.769	0.849	0.756	0.661	0.826
TAX 5 μM	0.792	0.859	0.778	0.685	0.926
TAX 15 μM	0.62	0.64	0.849	0.871	0.637	0.831
Dilution	Total protein concentration (mg/ml)
Control	0.401353	0.454298	0.431502	0.528568	0.694757	0.398412
I/R	0.450621	0.491801	0.482241	0.541069	0.472682	0.402824	0.524156
TAX 5 μM	0.499154	0.548423	0.488859	0.420472	0.597691
TAX 15 μM	0.372674	0.387381	0.541069	0.557247	0.385175	0.527833
Before dilution	Total protein concentration (mg/ml)
Control	6.42165	7.26877	6.90404	8.45709	11.1161	6.37459
I/R	7.20994	7.86881	7.71586	8.65711	7.56291	6.44518	8.3865
TAX 5 μM	7.98647	8.77476	7.82175	6.72755	9.56306
TAX 15 μM	5.96279	6.1981	8.65711	8.91595	6.16281	8.44533
