# Supplementary material for: Taxifolin protects rat against myocardial ischemia/reperfusion injury by modulating the mitochondrial apoptosis pathway
Source: PeerJ. 2019 Jan 31;7:e6383. doi: 10.7717/peerj.6383 (PMC6360081; doi:10.7717/peerj.6383)
Supplement: Supplemental Information 3 [file peerj-07-6383-s003.xls]

## Sheet: WB results (average vlue)
	caspase 3			caspase 9				Mean
Times	1	2	3	1	2	3		caspase 3	caspase 9	SD	SD
Control	0.99808	0.995032	1.00129	0.9961	1.00147	0.998403		0.998133	0.998658	0.00255324	0.00220118
I/R	2.45517	2.04363	1.84213	1.59436	1.87136	1.45655		2.11364	1.64076	0.255121	0.172495
TAX 5 mM	1.86583	1.85784	1.61216	1.54344	1.27522	1.46458		1.77861	1.42775	0.117743	0.112556
TAX 15 mM	1.67483	1.13357	1.5456	1.25537	1.21409	1.03001		1.45133	1.16649	0.230803	0.0979674

## Sheet: WB reaults 1
	Area	Mean	Min	Max			Target protein expression relative to b-actin
b-actin								b-actin	caspase 3	caspase 9
control	1349	42.163	0	144			control	1	0.302943	0.687309
I/R	1349	48.499	0	144			I/R	1	0.736551	1.10011
TAX 5 mM	1349	43.046	0	145			TAX 5 μM	1	0.55975	1.06498
TAX 15 mM	1349	37.789	0	141			TAX 15 μM	1	0.502448	0.866204
caspase 3							The control group was 1, and the relative expression level of other groups (fold of control).
control	1206	12.773	0	47
I/R	1206	35.722	3	92				caspase 3	caspase 9
TAX 5 mM	1206	24.095	0	82			Control	1.00981	0.9961
TAX 15 mM	1206	18.987	0	65			I/R	2.45517	1.59436
							TAX 5 μM	1.86583	1.54344
caspase 9							TAX 15 μM	1.67483	1.25537
control	630	28.979	10	70
I/R	630	53.354	12	107
TAX 5 mM	630	45.843	7	103
TAX 15 mM	630	32.733	5	98

## Sheet: WB results 2
	Area	Mean	Min	Max			Target protein expression relative to b-actin
b-actin								b-actin	caspase 3	caspase 9
control	3080	66.38	0	149			control	1	0.370729	0.834227
I/R	2870	73.201	0	147			I/R	1	0.758186	1.55984
TAX 5 μM	2940	71.812	0	152			TAX 5 μM	1	0.689258	1.06226
TAX 15 μM	3010	70.721	0	166			TAX 15 μM	1	0.420554	1.01134
caspase 3							The control group was 1, and the relative expression level of other groups (fold of control).
control	2294	24.609	0	104
I/R	2294	55.5	0	174				caspase 3	caspase 9
TAX 5 μM	2294	49.497	2	174			control	0.99927	1
TAX 15 μM	2294	29.742	0	101			I/R	2.04363	1.87
							TAX 5 μM	1.85784	1.28
caspase 9							TAX 15 μM	1.13357	1.21
control	1680	55.376	0	123
I/R	1680	114.182	6	185
TAX 5 μM	1680	76.283	0	159
TAX 15 μM	1680	71.523	4	158

## Sheet: WB results 3
	Area	Mean	Min	Max			Target protein expression relative to b-actin
b-actin								b-actin	caspase 3	caspase 9
control	3672	128.335	3	210			control	1	0.39	0.4
I/R	3230	144.459	17	205			I/R	1	0.72	0.58
TAX 5 μM	3366	141.363	10	204			TAX 5 μM	1	0.63	0.59
TAX 15 μM	3400	137.726	8	210			TAX 15 μM	1	0.6	0.45
caspase 3							The control group was 1, and the relative expression level of other groups (fold of control).
control	986	50.115	3	121
I/R	1088	103.784	4	156				caspase 3	caspase 9
TAX 5 μM	1088	88.881	10	156			control	1	1
TAX 15 μM	1088	83.019	2	155			I/R	1.84	1.45
							TAX 5 μM	1.61	1.46
caspase 9							TAX 15 μM	1.55	1.13
control	2100	51.252	5	154
I/R	2100	83.943	7	157
TAX 5 μM	2100	82.815	3	161
TAX 15 μM	2100	62.443	3	152
