# Supplementary material for: Taxifolin protects rat against myocardial ischemia/reperfusion injury by modulating the mitochondrial apoptosis pathway
Source: PeerJ. 2019 Jan 31;7:e6383. doi: 10.7717/peerj.6383 (PMC6360081; doi:10.7717/peerj.6383)
Supplement: Supplemental Information 6 [file peerj-07-6383-s006.zip]

Archive with 50 entries (45 files):
- Statistical Reporting/
- Statistical Reporting/Analysis results/
- Statistical Reporting/Analysis results/SPV file form/
- Statistical Reporting/Analysis results/SPV file form/Bax.spv
- Statistical Reporting/Analysis results/SPV file form/Bcl2.spv
- Statistical Reporting/Analysis results/SPV file form/Caspase 3.spv
- Statistical Reporting/Analysis results/SPV file form/Caspase 9.spv
- Statistical Reporting/Analysis results/SPV file form/CK-MB.spv
- Statistical Reporting/Analysis results/SPV file form/Cyt-c.spv
- Statistical Reporting/Analysis results/SPV file form/dpdtmax.spv
- Statistical Reporting/Analysis results/SPV file form/dpdtmin.spv
- Statistical Reporting/Analysis results/SPV file form/GSH-PX.spv
- Statistical Reporting/Analysis results/SPV file form/HR.spv
- Statistical Reporting/Analysis results/SPV file form/LDH.spv
- Statistical Reporting/Analysis results/SPV file form/LVDP.spv
- Statistical Reporting/Analysis results/SPV file form/MDA.spv
- Statistical Reporting/Analysis results/SPV file form/RPP.spv
- Statistical Reporting/Analysis results/SPV file form/SOD.spv
- Statistical Reporting/Analysis results/Word file form/
- Statistical Reporting/Analysis results/Word file form/BAX.doc
- Statistical Reporting/Analysis results/Word file form/Bcl2.doc
- Statistical Reporting/Analysis results/Word file form/Caspase 3.doc
- Statistical Reporting/Analysis results/Word file form/Caspase 9.doc
- Statistical Reporting/Analysis results/Word file form/CK-MB.doc
- Statistical Reporting/Analysis results/Word file form/Cyt-c.doc
- Statistical Reporting/Analysis results/Word file form/dpdtmax.doc
- Statistical Reporting/Analysis results/Word file form/dpdtmin.doc
- Statistical Reporting/Analysis results/Word file form/GSH-PX.doc
- Statistical Reporting/Analysis results/Word file form/HR.doc
- Statistical Reporting/Analysis results/Word file form/LDH.doc
- Statistical Reporting/Analysis results/Word file form/LVDP.doc
- Statistical Reporting/Analysis results/Word file form/MDA.doc
- Statistical Reporting/Analysis results/Word file form/RPP.doc
- Statistical Reporting/Analysis results/Word file form/SOD.doc
- Statistical Reporting/Data document/
- Statistical Reporting/Data document/Bax.sav
- Statistical Reporting/Data document/Bcl-2.sav
- Statistical Reporting/Data document/Caspase 3.sav
- Statistical Reporting/Data document/Caspase 9.sav
- Statistical Reporting/Data document/CK-MB.sav
- Statistical Reporting/Data document/Cyt-c.sav
- Statistical Reporting/Data document/dpdt max .sav
- Statistical Reporting/Data document/dpdt min .sav
- Statistical Reporting/Data document/GSH-PX.sav
- Statistical Reporting/Data document/HR.sav
- Statistical Reporting/Data document/LDH.sav
- Statistical Reporting/Data document/LVDP.sav
- Statistical Reporting/Data document/MDA.sav
- Statistical Reporting/Data document/RPP.sav
- Statistical Reporting/Data document/SOD.sav
